# Supplementary material for: Reactive Oxygen Species Distribution Involved in Stipe Gradient Elongation in the Mushroom Flammulina filiformis
Source: Cells. 2022 Jun 11;11(12):1896. doi: 10.3390/cells11121896 (PMC9221348; doi:10.3390/cells11121896)
Supplement: Supplementary file 1 [file cells-11-01896-s001.zip]

Archive with 9 entries (9 files):
- Figure S1.tif
- Figure S2.tif
- Table S1.pdf
- Table S2.pdf
- Table S3.xlsx
- Table S4.pdf
- Table S5.pdf
- Table S6.pdf
- Table S7.pdf
