# Supplementary material for: Reactive Oxygen Species Distribution Involved in Stipe Gradient Elongation in the Mushroom Flammulina filiformis
Source: Cells. 2022 Jun 11;11(12):1896. doi: 10.3390/cells11121896 (PMC9221348; doi:10.3390/cells11121896)
Supplement: Supplementary file 1 [file cells-11-01896-s001.zip › Table S3.xlsx]

## Sheet: Sheet1
Table S3 Bio-informatics analysis of amino acid sequences
Protein name	Protein classification	Conserved domain list	Protein length	Molecular weight	Theoretical pI	Transmembr-ane helices number	Signal peptide	Sub-cellular localization (score)
FfNoxA	NOX_Duox_like_FAD_NADP domain-containing protein	NOX_Duox_like_FAD_NADP (cd06186), PLN02844 (PLN02844), PLN02292 (PLN02292), FAD_binding_8 (pfam08022), NAD_binding_6 (pfam08030), Ferric_reduct (pfam01794), Mcr1 (COG0543)	555	63005.6	9.26	7	no	Plasma membrane (6.5)
FfNoxB	NADP oxidase family protein	NOX_Duox_like_FAD_NADP (cd06186), NAD_binding_6 (pfam08030), PLN02844 (PLN02844), Ferric_reduct (pfam01794), COG4097 (COG4097)	605	69296.1	9.33	7	no	Plasma membrane (10.0)
FfNoxR	NADPH oxidase complex component NoxR	PB1_NoxR (cd06408), PB1 (smart00666), PB1 (pfam00564), PRK02603 (PRK02603), CAF-1_p60_C (pfam15512), PTZ00249 (PTZ00249), TPR (COG0457), 3a0801s09 (TIGR00990), TPR_12 (pfam13424)	535	58198.2	5.22	1	no	Cytoplasmic (3.0)
FfRac1	Rac1_like domain-containing protein	Rac1_like (cd01871), RHO (smart00174), Ras (pfam00071), Gem1 (COG1100), small_GTP (TIGR00231), PTZ00369 (PTZ00369)	196	21547.8	8.22	1	no	Plasma membrane (4.0)
FfBem1	Bud emergence protein 1	PX_Bem1p (cd06890), SH3_Bem1p_2 (cd11879), SH3_Bem1p_1 (cd11878), SH3 (smart00326), SH3_1 (pfam00018), SH3 (smart00326), SH3_1 (pfam00018), PX (smart00312), PX (pfam00787), IX (PHA03385), NST1 (pfam13945), PB1 (smart00666)	670	74629.2	6.19	0	no	Mitochondrial (3.8)
FfCdc24	RhoGEF and PH_Scd1 domain-containing protein	PH_Scd1 (cd13246), PH_10 (pfam15411), RhoGEF (cd00160), RhoGEF (pfam00621), RhoGEF (smart00325), PB1 (smart00666), PB1 (cd05992), PB1 (pfam00564), ROM1 (COG5422), CDC24 (pfam06395), PHA03247 (PHA03247)	971	107995	7.92	1	no	Cytoplasmic (3.6)
FfCuZnSOD1	superoxide dismutase family protein	Sod_Cu (pfam00080), Cu-Zn_Superoxide_Dismutase (cd00305), PLN02386 (PLN02386), SodC (COG2032)	198	20222.7	6.14	1	no	Cytoplasmic (5.5)
FfCuZnSOD2	superoxide dismutase family protein	Sod_Cu (pfam00080), Cu-Zn_Superoxide_Dismutase (cd00305), SodC (COG2032), PLN02386 (PLN02386)	195	20571.3	7.9	1	yes	Cytoplasmic (5.4)
FfCuZnSOD3	superoxide dismutase family protein	Sod_Cu (pfam00080), Cu-Zn_Superoxide_Dismutase (cd00305), PLN02386 (PLN02386), SodC (COG2032)	251	26329.6	5.73	2	no	Cytoplasmic (6.3)
FfMnSOD1	superoxide dismutase	SodA (COG0605), PLN02471 (PLN02471), Sod_Fe_C (pfam02777)	203	22189.1	6.49	1	no	Mitochondrial (10.0)
FfMnSOD2	superoxide dismutase	SodA (COG0605), PLN02471 (PLN02471), Sod_Fe_C (pfam02777)	219	24152.5	7.87	1	no	Mitochondrial (10.0)
